# Supplementary material for: SUMF1 Common Variant rs793391 Is Associated with Response to Inhaled Corticosteroids in Patients with COPD
Source: Int J Mol Sci. 2025 Oct 21;26(20):10225. doi: 10.3390/ijms262010225 (PMC12564353; doi:10.3390/ijms262010225)
Supplement: Supplementary file 1 [file ijms-26-10225-s001.zip]

Archive with 1 entries (1 files):
- ijms-3816912-supplementary.pdf
